# Supplementary material for: Performance Evaluation of UF Membranes Derived from Recycled RO Membrane, a Step towards Circular Economy in Desalination
Source: Membranes (Basel). 2023 Jun 28;13(7):628. doi: 10.3390/membranes13070628 (PMC10385512; doi:10.3390/membranes13070628)
Supplement: Supplementary file 1 [file membranes-13-00628-s001.zip]

Archive with 1 entries (1 files):
- membranes-2433462-supplementary.pdf
